# Supplementary material for: Towards a Customizable, SLA 3D-Printed Biliary Stent: Optimizing a Commercially Available Resin and Predicting Stent Behavior with Accurate In Silico Testing
Source: Polymers (Basel). 2024 Jul 11;16(14):1978. doi: 10.3390/polym16141978 (PMC11280906; doi:10.3390/polym16141978)
Supplement: Supplementary file 1 [file polymers-16-01978-s001.zip]

Archive with 22 entries (22 files):
- Figure S1_Cytotoxicity Media Exposure Method.tiff
- __MACOSX/._Figure S1_Cytotoxicity Media Exposure Method.tiff
- Figure S2_Bend Test_Methods.png
- __MACOSX/._Figure S2_Bend Test_Methods.png
- Figure S3_Dur_3T3 cytotoxicity_cell pics.png
- __MACOSX/._Figure S3_Dur_3T3 cytotoxicity_cell pics.png
- Figure S4_Weave Stent Print Angle.tiff
- __MACOSX/._Figure S4_Weave Stent Print Angle.tiff
- Figure S5_Circle Stent Print Angle.png
- __MACOSX/._Figure S5_Circle Stent Print Angle.png
- Figure S6_Square Stent Print Angle.png
- __MACOSX/._Figure S6_Square Stent Print Angle.png
- Figure S7_Max displacement w30degBend.png
- __MACOSX/._Figure S7_Max displacement w30degBend.png
- Table S1_Print Orientation Effect.png
- __MACOSX/._Table S1_Print Orientation Effect.png
- Table S2_Bend Test_Exp vs ANSYS.png
- __MACOSX/._Table S2_Bend Test_Exp vs ANSYS.png
- Table S3_Predicted Peak Stress_3 stent designs.png
- __MACOSX/._Table S3_Predicted Peak Stress_3 stent designs.png
- Table S4_CFD results.png
- __MACOSX/._Table S4_CFD results.png
